# Supplementary material for: Transglutaminase 2 Stimulates Cell Proliferation and Modulates Transforming Growth Factor-Beta Signaling Pathway Independently of Epithelial–Mesenchymal Transition in Hepatocellular Carcinoma Cells
Source: Int J Mol Sci. 2025 Jun 8;26(12):5497. doi: 10.3390/ijms26125497 (PMC12192954; doi:10.3390/ijms26125497)
Supplement: Supplementary file 1 [file ijms-26-05497-s001.zip]

Archive with 1 entries (1 files):
- ijms-3625572-supplementary.pdf
